# Supplementary material for: A new species of Metopiinae (Hymenoptera, Ichneumonidae) parasitizing lepidopteran larvae in China
Source: Zookeys. 2016 Mar 15;(572):71–9. doi: 10.3897/zookeys.572.8031 (PMC4843986; doi:10.3897/zookeys.572.8031)
Supplement: XML Treatment for Trieces [file zookeys.572.8031-treatment1.xml]

<!DOCTYPE tp:taxon-treatment
  PUBLIC "-//TaxonX//DTD Taxonomic Treatment Publishing DTD v0 20100105//EN" "tax-treatment-NSO.dtd">
<tp:taxon-treatment xmlns:tp="http://www.plazi.org/taxpub"><tp:treatment-meta><kwd-group><label>Taxon classification</label><kwd><named-content content-type="kingdom">Animalia</named-content></kwd><kwd><named-content content-type="order">Hymenoptera</named-content></kwd><kwd><named-content content-type="family">Ichneumonidae</named-content></kwd></kwd-group><mixed-citation publication-type="journal"><person-group><name><surname>Zhang</surname><given-names>Ying</given-names></name><name><surname>Sheng</surname><given-names>Mao-Ling</given-names></name><name><surname>Xiong</surname><given-names>Zi-Cheng</given-names></name></person-group><article-title>A new species of <tp:taxon-name><tp:taxon-name-part taxon-name-part-type="subfamily">Metopiinae</tp:taxon-name-part></tp:taxon-name> (<tp:taxon-name><tp:taxon-name-part taxon-name-part-type="order">Hymenoptera</tp:taxon-name-part></tp:taxon-name>, <tp:taxon-name><tp:taxon-name-part taxon-name-part-type="family">Ichneumonidae</tp:taxon-name-part></tp:taxon-name>) parasitizing lepidopteran larvae in China</article-title><source>Zookeys</source><day>15</day><month>3</month><year>2016</year><volume>2016</volume><issue>572</issue><fpage>71</fpage><lpage>79</lpage><pub-id pub-id-type="doi">10.3897/zookeys.572.8031</pub-id></mixed-citation></tp:treatment-meta><tp:nomenclature><tp:taxon-name>
            <tp:taxon-name-part taxon-name-part-type="genus">Trieces</tp:taxon-name-part>
          </tp:taxon-name><tp:taxon-authority>Townes, 1946</tp:taxon-authority><tp:nomenclature-citation-list><tp:nomenclature-citation><tp:taxon-name><tp:taxon-name-part taxon-name-part-type="genus">Trieces</tp:taxon-name-part></tp:taxon-name><comment> Townes, 1946. Boletín de Entomologia Venezolana, 5:60. Type-species: <tp:taxon-name><tp:taxon-name-part taxon-name-part-type="genus">Exochus</tp:taxon-name-part> <tp:taxon-name-part taxon-name-part-type="species">texanus</tp:taxon-name-part></tp:taxon-name> Cresson.</comment></tp:nomenclature-citation></tp:nomenclature-citation-list></tp:nomenclature><tp:treatment-sec sec-type="Diagnosis"><title>Diagnosis.</title><p>Interantennal process forming a triangular projection in front of antennal sockets. Anterior spur of mid tibia 0.25× to 0.65× length of posterior spur. Meso<!--PageBreak-->pleural suture indistinct or absent. Areolet absent. Lateral carina of first tergite weak or obsolescent. Second tergite with complete median and sublateral longitudinal carinae. Basal portion of sublateral longitudinal and median carinae of third tergite present. Epipleura of third to fifth tergites almost absent.</p><p>In <xref ref-type="bibr" rid="B7">Tolkanitz’s (2010)</xref> key to the species of Palaearctic fauna, the new species can be inserted as follows:</p><table-wrap content-type="key" position="anchor" orientation="portrait"><table id="TID0E4DAC" rules="all"><tbody><tr><td rowspan="1" colspan="1">14 (15)</td><td rowspan="1" colspan="1">Head in dorsal view widened posteriorly behind eyes. Occipital carina obsolete. Metapleura as in Figs <xref ref-type="fig" rid="F3">3</xref>, 15. Face and clypeus of female reddish brown (Figs <xref ref-type="fig" rid="F3">5</xref>, <xref ref-type="fig" rid="F3">4</xref>). 2.7. (Male unknown). Russia (Amurskaya Province)</td><td rowspan="1" colspan="1">
                    <bold><italic><tp:taxon-name><tp:taxon-name-part taxon-name-part-type="genus">Trieces</tp:taxon-name-part> <tp:taxon-name-part taxon-name-part-type="species">femoralis</tp:taxon-name-part></tp:taxon-name></italic> Tolkanitz</bold>
                  </td></tr><!--PageBreak--><tr><td rowspan="1" colspan="1">15 (14)</td><td rowspan="1" colspan="1">Head in dorsal view not widened posteriorly behind eyes, parallel-sided. Metapleura as in figs 3, 16. Occipital carina absent. Face, clypeus, and genae of female yellow</td><td rowspan="1" colspan="1">
                    <bold>15(a, b)</bold>
                  </td></tr><tr><td rowspan="1" colspan="1">15a (15b)</td><td rowspan="1" colspan="1">Antenna not longer than head and mesosoma combined; fore wing with vein 1cu-a slightly distal of 1-M, nearly interstitial; length of hind femur 2.2× its width; hind tibia reddish yellow; antennae reddish yellow. (Male unknown). Mongolia</td><td rowspan="1" colspan="1">
                    <bold><italic><tp:taxon-name><tp:taxon-name-part taxon-name-part-type="genus">Trieces</tp:taxon-name-part> <tp:taxon-name-part taxon-name-part-type="species">pumicatus</tp:taxon-name-part></tp:taxon-name></italic> Tolkanitz</bold>
                  </td></tr><tr><td rowspan="1" colspan="1">15b (15a)</td><td rowspan="1" colspan="1">Antenna longer than head and mesosoma combined; fore wing with vein 1cu-a distinctly distal of 1-M, distance between them 0.4× length of 1cu-a; hind femur distinctly compressed, 2.5× as long as maximum width; hind tibia mainly black; basal ventral profile of antennae red brown, basal dorsal profile blackish brown; apical portion brownish black. China (Inner Mongolia Autonomous Region)</td><td rowspan="1" colspan="1">
                    <bold><italic><tp:taxon-name><tp:taxon-name-part taxon-name-part-type="genus">Trieces</tp:taxon-name-part> <tp:taxon-name-part taxon-name-part-type="species">etuokensis</tp:taxon-name-part></tp:taxon-name></italic> Sheng, sp. n.</bold>
                  </td></tr></tbody></table></table-wrap></tp:treatment-sec><tp:treatment-sec><!--Section generated to contain objects referenced in tp:taxon-treatment.--><fig id="F3" position="float" orientation="portrait"><label>Figures 3–5</label><caption><p>
          <italic><tp:taxon-name><tp:taxon-name-part taxon-name-part-type="genus">Trieces</tp:taxon-name-part> <tp:taxon-name-part taxon-name-part-type="species">etuokensis</tp:taxon-name-part></tp:taxon-name></italic> Sheng, sp. n. Holotype. Female <bold>3</bold> Habitus, lateral view <bold>4</bold> Head, anterior view <bold>5</bold> Head, dorsal view. Scale bars: 0.5 mm (<bold>3</bold>); 0.1 mm (<bold>4, 5</bold>).</p></caption><graphic xmlns:xlink="http://www.w3.org/1999/xlink" xlink:href="zookeys-572-071-g003.jpg" position="float" orientation="portrait" xlink:type="simple" id="oo_81620.jpg"/></fig></tp:treatment-sec><ref-list><ref id="B7"><mixed-citation xmlns:xlink="http://www.w3.org/1999/xlink" xlink:type="simple">
          <person-group><name name-style="western"><surname>Tolkanitz</surname><given-names>VI</given-names></name></person-group> (<year>2010</year>) <article-title>Ichneumon flies of the genus <italic><tp:taxon-name><tp:taxon-name-part taxon-name-part-type="genus">Trieces</tp:taxon-name-part></tp:taxon-name></italic> (<tp:taxon-name><tp:taxon-name-part taxon-name-part-type="order">Hymenoptera</tp:taxon-name-part></tp:taxon-name>, <tp:taxon-name><tp:taxon-name-part taxon-name-part-type="family">Ichneumonidae</tp:taxon-name-part></tp:taxon-name>, <tp:taxon-name><tp:taxon-name-part taxon-name-part-type="subfamily">Metopiinae</tp:taxon-name-part></tp:taxon-name>) in the Palaearctic Fauna.</article-title> <source>Entomological Review</source> <volume>90</volume>(<issue>4</issue>): <fpage>465</fpage>–<lpage>472</lpage>. doi: <ext-link xlink:type="simple" ext-link-type="doi" xlink:href="10.1134/S001387381004007X">10.1134/S001387381004007X</ext-link></mixed-citation></ref></ref-list></tp:taxon-treatment>
